# Supplementary material for: Construction of a Novel Degradation Model of Bacillus thuringiensis Protein in Soil and Its Application in Estimation of the Degradation Dynamics of Bt-Cry1Ah Protein
Source: Front Plant Sci. 2022 Apr 13;13:875020. doi: 10.3389/fpls.2022.875020 (PMC9043894; doi:10.3389/fpls.2022.875020)
Supplement: Supplementary Table S1 — The ELISA results on the degradation of Cry1Ah protein under different conditions of temperature, water content, and soil types. [file Table_1.XLSX]

## Sheet: Sheet1
Location	Humidity	Temperature	h0	h4	h8	h12	h16	h20	h24	d1.5	d2	d3	d4	d7	d11	d16	d21	d32	d64	d96
Gongzhuling	50	15	361.95	352.3	337.6	320.75	305.2	313.05	300.95	288.65	282.4	260.6	235.95	222.4	204.6	159	126.3	114.75	92.2	66.25
Gongzhuling	50	15	367.3	351.25	339.15	327.75	309.05	311.95	298.95	286.85	277.65	260.85	236.6	225.95	203.25	155.2	130.2	120.65	99.5	60.2
Gongzhuling	50	15	387.35	362.1	334.6	317.85	306.6	310.45	299.35	294.35	273.95	250.95	233.25	225.25	201.7	158.4	135.45	107	95.5	57.95
Gongzhuling	50	25	363.05	369.35	338.85	308.4	325.15	274.45	253.7	225.4	217.8	214.95	193.55	169.55	149.5	127.8	91.95	53.2	27.45	10.3
Gongzhuling	50	25	387.35	358.1	332.15	304.25	316.75	300.8	248.65	235.6	214.3	212.35	181.6	173.95	149.45	133.15	92.4	51.25	29.8	15.4
Gongzhuling	50	25	370.35	346.45	334.35	301.65	308.4	283.4	264.15	232.85	214.55	204.1	183.7	174.25	142.65	115.65	96.75	62.05	23.2	13.85
Gongzhuling	50	35	372.65	357.15	344.5	334.6	336.7	316.2	305.5	303.15	293.8	272.4	246.85	207.35	159.75	141.15	58.25	20.6	10.15	9.05
Gongzhuling	50	35	365.95	347.55	343	328.85	338.6	314.3	311.55	297.95	294.8	290.65	223.75	213.4	171.45	125.6	60.3	18.4	10.85	9.2
Gongzhuling	50	35	360.3	350	343.8	323.65	344.35	320.9	311.7	299.75	293.95	285.6	254.55	203.85	156.6	124.5	61	18.55	11.55	7.85
Gongzhuling	33	15	391.2	377.65	349.3	348.35	330.1	339.95	321.7	296	268.1	233.25	231.2	211.2	162	136.25	101.9	70.6	66.3	57.8
Gongzhuling	33	15	399.6	378.45	360.15	347.25	322.4	335.45	319.1	280.9	280.35	249.75	226	212.6	152.35	143.1	99.75	74.4	69.65	55.35
Gongzhuling	33	15	388.75	364.95	355.2	349.05	323.35	330.65	317.95	296.15	270.85	247.8	220.35	214.4	159.6	124.85	111.8	73.5	70.9	54.55
Gongzhuling	33	25	370.75	367.3	340.4	323.75	335.45	308.1	304.8	297	286	228	172.4	139.3	118.4	85.6	79.1	53.55	31.75	12.5
Gongzhuling	33	25	390.8	374.2	345.6	327.05	335.3	310.45	300.8	292.85	287.75	221.55	175.4	140.95	117.4	83.5	61.4	50.95	21.45	12.35
Gongzhuling	33	25	381.2	368.95	356.45	314.15	332.55	303.3	302.45	288.6	288.3	211.7	170.75	144.5	117.6	85.85	71.95	53	24.75	18.8
Gongzhuling	33	35	376.1	369.5	336.4	309.2	312.9	306.6	300.7	300	299.3	223.2	104.4	76.65	47	30.5	21	12.35	8.8	7.15
Gongzhuling	33	35	399.2	373.9	347.55	308.25	310.85	304.8	304	300.15	278.3	227.7	122.4	75.65	61.7	37.25	17.7	12.75	8.95	7
Gongzhuling	33	35	375	364.8	327.6	307.95	311.15	307.85	301.65	308.25	299.45	230.5	103.3	70.2	53.3	32.4	22.95	12.35	8.95	7.15
Gongzhuling	20	15	394.8	366.75	343.25	336	318.95	334.75	315.25	295.9	282.15	278.55	251.35	217.15	172.65	126.25	139.5	127.45	68.4	68
Gongzhuling	20	15	398.65	368.25	342.45	330.5	319.65	332.3	309.2	300.8	280.2	273.65	248.35	245.9	176.8	143.4	124.75	101.9	88.05	52.15
Gongzhuling	20	15	383.95	361.7	348.5	335.45	326.9	336.15	304.95	282.55	286.95	269	247.4	224.05	188.85	159.2	135.85	113.7	77.6	65.25
Gongzhuling	20	25	393.8	372.55	355.9	346.55	351.25	333.8	311.2	302.9	282.85	238.75	213.25	193	89.7	60.45	42.6	26.1	19.1	10.3
Gongzhuling	20	25	387.25	371	361.05	344.9	352.6	329.65	317.05	307.7	284.6	251.5	197.65	176.1	85.7	68.75	52.75	35.3	16.75	13.05
Gongzhuling	20	25	387.9	366.35	360.25	333.4	352.6	329.55	327.05	307.45	289.85	245.35	217.2	179	81.85	60.05	50	37.25	20.45	10.05
Gongzhuling	20	35	395.75	363.05	357.3	322	348.65	311.8	311.4	288.45	243.4	207.65	161.4	113.1	57.85	46.75	23.35	12.5	11.6	9.6
Gongzhuling	20	35	393.95	379.25	354.55	323.5	346.85	316.6	306.3	284.9	258.1	209.5	173.65	112.9	46.8	37.5	27.6	12.5	11	7.55
Gongzhuling	20	35	387.25	375.7	356.85	326.65	337.9	317.45	289.55	271.85	239	201.65	189.3	114.85	53	35.4	24.2	12.35	9.6	6.6
Jinan	50	15	382.7	347.65	333.25	332.55	280.35	284.75	269.35	250.4	241.75	220.2	178.7	161.7	122.55	118.95	101.3	87.55	73.7	74.65
Jinan	50	15	371.7	349.05	335.6	316.5	282	291.35	257.4	249.45	236.25	221	199.85	160.7	130.5	119.5	105.55	93.75	87.25	70.2
Jinan	50	15	369.8	336.55	341.6	320.6	287.9	292.85	266.6	247.65	230.2	232.3	177.75	144.5	134.9	115.5	93.55	85.95	74.05	57.95
Jinan	50	25	356.45	327.9	308.4	291.5	299.3	270.75	258.1	222.95	212.35	171.15	142.25	82	77.9	62.5	48.5	20.6	20.05	11.8
Jinan	50	25	351.65	317.3	310.05	294.8	297	269.35	250.65	225.95	209.75	194.5	136.3	83.25	72.25	56.6	51.65	18.25	14.15	8.5
Jinan	50	25	363.6	319.25	304.1	294.35	290.65	275.95	248.9	212.25	209.5	167.05	149.55	99.95	79.65	76.5	51.25	27.8	23.2	10.3
Jinan	50	35	365.8	336.15	296.55	240.8	297.25	206.6	199.3	167.45	156.85	154	112.65	79.2	61.8	37.65	27.35	9.75	8.95	6.05
Jinan	50	35	350	341.9	302.2	229.55	280.75	212.75	199.85	174.75	169.1	151.1	125.25	69.5	62.75	45.2	23.1	10.15	8.5	7
Jinan	50	35	345.6	341.05	295.2	236.95	279.25	216.75	181.2	174.75	163.6	149.2	113.2	82.3	57.15	56.75	31.8	8.95	8.4	8.8
Jinan	33	15	371	359.2	345.05	311.25	296	296	288.3	288.05	258.8	225.05	226.75	201.9	175.9	159.6	114.85	80.35	69.1	58.8
Jinan	33	15	364.95	352.9	323.35	322.4	288.05	297.65	282.3	272.1	261.25	235.45	220.35	187.95	172.8	131.05	99.05	73.5	66.5	57.8
Jinan	33	15	387.5	349.05	330.1	317.7	289.85	290.1	280.1	261.25	254.25	247.85	225.55	219.1	184.85	158.5	104.25	70.9	54.55	52.05
Jinan	33	25	376.35	339.95	331.3	295.45	315.4	278.3	242.05	236.95	244.5	174.05	118.55	79.1	53.75	42.85	38.45	22.25	18.8	11.8
Jinan	33	25	349.3	343.4	335.45	280.9	318.4	275.7	240.5	221.85	203.45	172.4	94.25	69.1	50.95	47.4	31.6	24.75	12.5	12.35
Jinan	33	25	345.6	343.4	333.5	289.55	313.2	274.2	246.85	228	192.45	190.1	111.95	85.85	60.9	48.5	38.5	23.65	19.8	11.4
Jinan	33	35	396.15	370.9	357.3	317.05	347.55	300.7	291.35	271.55	219.8	165.65	80.9	49.05	39.55	22.55	12.1	10.15	8.8	8.95
Jinan	33	35	389.3	387.1	366.85	314	359.35	303.45	275	276.1	215.95	160.15	76.65	47	30.5	21	10.45	9.05	8.95	7
Jinan	33	35	387.25	373.9	369.2	305.2	339.7	304.8	272.95	267.7	204.8	175.25	69.1	42.7	44.65	22.8	11.25	10.3	9.9	7
Jinan	20	15	363.35	350.15	346.6	333.75	330.5	339.9	326.55	322.9	317.2	317.7	310.4	276.5	246.6	209.85	150.6	88	80.15	50.55
Jinan	20	15	366.7	351.75	349.55	335.5	331.2	339.75	322.45	321.55	321.05	317.8	285.95	287.45	242.4	230.4	123.95	84	75.6	66.5
Jinan	20	15	369.15	354.2	347.9	334.45	334.55	332.8	329.45	323	319	310.35	294.3	288.9	255.4	192.35	133.1	84	45.5	54.7
Jinan	20	25	387.25	380.35	361	325.8	333.8	302.2	284.6	274.2	264.3	206.45	144.65	86.7	62	38.6	20.05	14.7	10.7	10.3
Jinan	20	25	378.7	372.55	351.5	311	327.75	291.05	277.2	277.45	266.6	205.35	156.1	60.45	60.05	42.6	37.25	13.05	10.05	10.3
Jinan	20	25	387.9	374.45	368.25	315.2	335.6	303.55	297.55	269.25	253.4	203.45	142.3	71.55	57.9	55.35	33.65	15.1	12.65	9.6
Jinan	20	35	387.9	389	370.35	363.05	362.35	344.9	281.3	249.85	203.7	159.8	56.05	38.3	29	20.35	15.1	12.5	9.35	6.2
Jinan	20	35	393.7	377.75	379.25	354.65	366.2	346.85	290.65	246.85	203.45	142.45	54.65	36.4	26.1	16.9	13.3	12.25	7.15	7.4
Jinan	20	35	383.8	384.9	387.65	350.8	356.85	323.5	289.55	255.75	209.05	131.85	69	57.85	27.6	24.2	15.4	11	7.55	6.6
Beijing	50	15	388.2	379.65	356.45	349.3	310.45	320.25	306.6	299.85	292.15	282.4	268	238.4	209.35	195.35	188.2	191.75	140.5	84.75
Beijing	50	15	387.65	387.35	351.25	335.45	311.95	319.1	305.35	296.85	287.65	279.65	268.1	235.95	214	197.4	179.65	128.3	146.15	85.75
Beijing	50	15	398.2	362.65	355.35	335.85	312.9	313.05	307.1	293.95	289	279	271.7	235.25	207	194.9	133.25	158.4	141.75	62.6
Beijing	50	25	387.35	385.45	263.05	348.35	358.5	331.75	329.1	314	298.1	269.45	256.05	234.6	196.85	190.3	113.2	90.45	40.1	22.1
Beijing	50	25	388.2	379	369.9	354.8	358.1	342.3	322.65	314.95	301.9	263.15	263.45	240.25	217.45	177.4	97.65	85.25	23.75	20.75
Beijing	50	25	338.85	365.4	359.2	352.45	359.2	346.45	325.15	315.4	317.6	278.1	261.65	233.95	199.45	155.75	147.4	92.05	29.8	23.2
Beijing	50	35	369.65	368.7	365.4	313.75	327.2	295.05	284.5	260.7	207.9	187.75	92.45	77.45	69.35	36.25	35.85	25	17.3	14
Beijing	50	35	372.65	363.2	342.6	315.5	325.8	303.15	265.65	255.35	208.95	150.8	83.4	76.35	55.1	48.2	30.9	27.6	20.2	17.45
Beijing	50	35	388.6	362.75	343.25	320.05	335.05	293.4	263.45	260.15	212.1	160.05	88.2	76.65	64.95	38.2	37.75	33.5	20.05	19.1
Beijing	33	15	352.45	347.25	337.5	328.55	300.25	319.65	280.9	257.4	226.5	209.4	196.25	178	152.35	145.2	99.05	82.8	68.2	56.8
Beijing	33	15	353.85	342.85	330.65	321.7	296.15	310.6	280.35	257.15	223.65	203.45	193.1	173.1	145.45	135.3	112.9	85.45	62.6	55.05
Beijing	33	15	356.85	343.95	333.8	321.7	290.95	309.2	265.1	240.8	231.2	209.75	194.4	158.65	146	138.05	99.75	64.4	65.35	49.65
Beijing	33	25	367.7	346.55	327.05	302.2	306.05	286	268.95	211.7	201.5	169.35	145.2	129.1	100.25	93.25	85.6	50.95	44.35	21.45
Beijing	33	25	369.9	346.85	321.55	290.65	302.45	285.7	277.9	221.55	192.6	170.75	141.05	120.2	96.45	86.55	88.45	53	47.1	18.15
Beijing	33	25	351.65	333.4	320.05	292.15	304	285.7	254.4	214.15	193.8	173.1	144.5	127.6	97.65	82.85	79.65	61.7	44.9	18.55
Beijing	33	35	382.15	357.15	327.6	291.05	312.5	290.4	289.15	266.9	243.15	239.95	149	59.05	44.5	24.75	25.4	15.5	10.85	8.5
Beijing	33	35	362.9	349.45	327.35	294.8	301.65	297	288.75	261.95	254.8	230.5	155.15	70.2	53.3	32.4	22.95	17.7	12.75	8.25
Beijing	33	35	375.25	346.55	334.05	292.3	303.3	297.4	289.95	279.25	260.85	233.1	256.9	65.4	59.2	37.65	38.45	16.05	10.15	6.2
Beijing	20	15	368.25	342.45	336.15	326.1	308.8	315.25	293.95	282.15	272.8	257.55	251.35	212.95	169.5	154.25	121.3	68.4	68	46.7
Beijing	20	15	372.8	343.25	332.3	326.9	309.2	318.95	295.35	286.95	280.2	261.4	248.35	217.15	159.2	139.55	126.25	88.05	56	42.3
Beijing	20	15	361.7	348.5	336	321.55	295.9	319.65	298.75	282.55	278.55	259.35	245.9	217.4	176.8	143.4	124.75	77.6	65.25	42.15
Beijing	20	25	378.45	352.6	341.05	302.9	333.4	300.4	267.3	260.6	253.55	238.75	214.7	197.1	129.7	79.8	47.95	34.9	21.45	16.05
Beijing	20	25	387.25	363.75	345.9	309.6	312.9	290.1	282.85	261.55	251.5	230.9	219.1	197.65	126.85	80.2	51.5	41.75	27.05	18.8
Beijing	20	25	368.55	355.9	344.9	310.6	329.65	289.85	280.9	254.1	239	220.6	200.95	189.7	128.75	85.7	50	35.3	26.1	19.1
Beijing	20	35	381.75	384.6	354	333.25	347.8	322	311.25	305.9	247.25	203.15	136.55	80.8	32	31.45	24.75	16.75	10.3	9.05
Beijing	20	35	375.7	364	345.35	329.75	336.95	316.6	312.35	290.65	243.4	209.3	153	73.1	36.8	24.85	23.35	17.6	12.5	9.6
Beijing	20	35	396.7	363.75	348.65	324.45	344.25	306.3	311.4	296.55	235.7	203.45	136.25	80.8	39.4	27.75	17.7	17.05	12.75	9.75
Zhengzhou	50	15	356.6	343.8	320.05	317.85	303.3	309.05	294.8	285.45	266.35	260.15	251.8	233.95	200.95	192.85	167.05	129.55	116.9	66.6
Zhengzhou	50	15	356.6	328.7	320.75	311.55	297.55	305.35	290.95	288.85	265.95	268.2	254.6	222.4	207.85	187.5	172.55	150.8	124.9	58.25
Zhengzhou	50	15	364.85	339.15	327.6	309.5	292.3	305.2	292.85	278.3	263.75	254.95	257.3	212.5	203.15	190.8	160.6	134.75	86.25	74.75
Zhengzhou	50	25	369.35	325.4	327.75	290.95	315.65	287.75	288.6	277.6	268.7	247.8	199.3	181.6	148.35	140.8	89.7	61.4	20.45	15.4
Zhengzhou	50	25	364.15	329	324.45	294.65	294.9	288.75	283.4	274.45	267.6	256.6	214.6	188.2	166.75	143.7	99.45	41.2	17.3	13.85
Zhengzhou	50	25	363.05	325.4	327.2	292.7	300.8	286.8	286	270.05	269.35	257.15	202.65	188.2	150.4	146.15	104.25	66.9	20.2	11.7
Zhengzhou	50	35	387.75	378.3	360.3	320.8	348.9	317.05	309.2	306.75	288.6	278	250.55	218.4	173.55	125.4	41.6	28.85	14.15	8.4
Zhengzhou	50	35	382	366.35	359.9	329.1	329.25	318	309.2	303.85	303	272.55	255.9	207.95	180.5	115.65	45.95	22.15	13.3	7.4
Zhengzhou	50	35	379.55	367.45	350.8	322.95	342.6	313.6	312.5	304.1	298.65	269.5	268.95	223.1	170.8	100.7	55.6	30.1	15.1	8.25
Zhengzhou	33	15	378.45	355.2	349.3	339.95	307.95	329.8	303.7	290.65	279.4	243.25	221.55	195.9	186.25	152	101.9	111.8	70.6	56.3
Zhengzhou	33	15	389.15	364.55	348.35	333.4	304.65	312.25	298.1	296.15	277.05	235.45	225.7	193.8	183.5	156.25	117.45	110.2	83.6	59.6
Zhengzhou	33	15	388.75	360.15	353	343.95	305.1	315.95	299.6	281.2	260.85	242.85	211.8	191.2	187.9	152.95	150.15	113.15	97.95	67.05
Zhengzhou	33	25	384.35	380.35	369.1	321.2	356.45	323.1	300.4	280.9	275.4	258.95	239.3	217.45	174.8	148.75	83.5	69.9	43.55	21.75
Zhengzhou	33	25	386.55	370.35	365.95	324.45	355.75	319.1	302.05	297	287	261	229	214.55	170.8	146	116.75	75.25	51.4	18.6
Zhengzhou	33	25	387.75	367.3	357.15	328.7	344.9	312.9	307.95	293.4	272.4	264.9	224.6	218.4	174.4	156.65	92.3	73.1	47.85	16
Zhengzhou	33	35	389.55	366.2	355.2	331.85	341.6	311.15	299.3	267.3	234.1	204.55	175.1	134.2	87.35	47.25	37.5	14.95	10.05	6.45
Zhengzhou	33	35	386.4	368.25	354.1	320.35	347	313.05	297.65	269.65	226.6	205.65	179.2	122.4	104.4	61.7	37.25	12.35	7.15	6.3
Zhengzhou	33	35	375.15	362.5	359.75	323	348.1	310.85	295.2	293.55	228.95	208.25	187.85	126.25	104.1	44.1	36.25	10.6	7.15	6.2
Zhengzhou	20	15	383.95	362.65	364.3	351.8	310.45	320.05	298.1	272	278.45	267.05	234.75	217.9	203.7	189	178.45	142.9	109	59.75
Zhengzhou	20	15	381.05	366.75	357.4	337.25	310.05	328.55	304.95	280.2	268.65	254.9	223.65	211.75	205.5	183.7	162.65	145.85	107.45	60.7
Zhengzhou	20	15	384.75	369.85	354.55	330.5	319.35	329	300.8	291.9	262.85	258.45	212.75	208.85	204.05	176	166.45	139.05	100.05	64.4
Zhengzhou	20	25	375.95	366.35	351.25	346.55	353.85	328.7	305.65	291.2	279	279.55	237.35	225	203.25	163	81.85	52.75	20.45	16.75
Zhengzhou	20	25	379.9	360.3	352.6	335.3	346.3	322.55	313.6	295.75	286.95	269.55	237.05	234.4	208.1	155.2	90.65	44.8	20.9	21.85
Zhengzhou	20	25	371.3	371	360.3	336.4	348.9	329.25	306.45	290.25	285.3	260.4	232.95	228.65	216.75	151.15	105.9	59.2	22	20.45
Zhengzhou	20	35	387.25	376.15	353.7	337.9	357.3	318.1	313.15	301.65	297.4	253.95	213.65	161.4	112.9	56.75	37.5	18.35	12.5	9.6
Zhengzhou	20	35	388.6	381.45	363.3	326.65	354.55	329.65	320.2	306.05	294.65	259.35	201.7	171.85	114.4	53.55	26.35	15.1	12.9	12.65
Zhengzhou	20	35	385.15	383.95	372.4	320.9	350	329.4	311.8	309.5	299.85	243.55	210.45	164.55	115.75	71.55	37.9	22.3	12.25	10.6
