# Supplementary material for: Construction of a Novel Degradation Model of Bacillus thuringiensis Protein in Soil and Its Application in Estimation of the Degradation Dynamics of Bt-Cry1Ah Protein
Source: Front Plant Sci. 2022 Apr 13;13:875020. doi: 10.3389/fpls.2022.875020 (PMC9043894; doi:10.3389/fpls.2022.875020)
Supplement: Supplementary Table S3 — Degradation model of Cry1Ah protein in the soil. [file Table_3.XLSX]

## Sheet: Sheet3
s	h0	h4	h8	h12	h16	h20	h24	d1.5	d2	d3	d4	d7	d11	d16	d21	d32	d64	d96
sterilized	380.65	353.3	341.75	336.7	340.25	339.3	313.6	307.7	314	290.4	263.05	221.7	180.2	153.8	89.4	60.6	51.25	51.1
sterilized	356.45	343.15	343.25	337.65	339.3	333.4	310.6	313.05	304.1	298.2	243.4	206.05	184.6	144.75	92.65	63.95	57.15	54.55
sterilized	358.65	348.75	343.25	338.45	340.1	330.5	312.9	307	307.85	294.1	250.15	209.7	178.3	140.45	88	64.7	58.1	37.9
non-sterilized	372.65	357.15	344.5	334.6	336.7	316.2	305.5	303.15	293.8	272.4	246.85	207.35	159.75	141.15	58.25	20.6	10.15	9.05
non-sterilized	365.95	347.55	343	328.85	338.6	314.3	311.55	297.95	294.8	290.65	223.75	213.4	171.45	125.6	60.3	18.4	10.85	9.2
non-sterilized	360.3	350	343.8	323.65	344.35	320.9	311.7	299.75	293.95	285.6	254.55	203.85	156.6	124.5	61	18.55	11.55	7.85
